# Supplementary material for: Association between Physical Activity and Telomere Length in Women with Breast Cancer: A Systematic Review
Source: J Clin Med. 2022 Apr 30;11(9):2527. doi: 10.3390/jcm11092527 (PMC9099544; doi:10.3390/jcm11092527)
Supplement: Supplementary file 1 [file jcm-11-02527-s001.zip]

Archive with 1 entries (1 files):
- jcm-1642430-supplementary.pdf
